# Supplementary material for: Predictive model for HBsAg clearance rate in chronic hepatitis B patients treated with pegylated interferon α-2b for 48 weeks
Source: Hepatol Int. 2024 Dec 19;19(2):358–67. doi: 10.1007/s12072-024-10764-5 (PMC12003487; doi:10.1007/s12072-024-10764-5)
Supplement: Supplementary file 1 — Supplementary file1 (XLSX 10 kb) [file 12072_2024_10764_MOESM1_ESM.xlsx]

## Sheet: Sheet1
Probability		0.415809
Gender	Female	1
Cirrhosis	No	0
HBsAg (IU/ml)	100
