# Supplementary material for: Predictive model for HBsAg clearance rate in chronic hepatitis B patients treated with pegylated interferon α-2b for 48 weeks
Source: Hepatol Int. 2024 Dec 19;19(2):358–67. doi: 10.1007/s12072-024-10764-5 (PMC12003487; doi:10.1007/s12072-024-10764-5)
Supplement: Supplementary file 2 — Supplementary file2 (XLSX 10 kb) [file 12072_2024_10764_MOESM2_ESM.xlsx]

## Sheet: Sheet1
		Training sets		Validation sets
		AUC	95%CI	AUC	95%CI
Age	>30	0.8	0.756-0.844	0.783	0.681-0.885
	≤30	0.801	0.702-0.900	0.938	0.847-1.000
Gender	female	0.792	0.718-0.865	0.849	0.722-0.976
	male	0.803	0.754-0.852	0.792	0.684-0.900
Cirrhosis	no	0.812	0.772-0.852	0.843	0.762-0.924
	yes	0.69	0.530-0.851	0.714	0.448-0.980
Past history of therapy	IFN	0.804	0.755-0.852	0.822	0.719-0.926
	ELSE	0.797	0.727-0.868	0.809	0.671-0.946
HBV DNA(IU/ml)	≤2000	0.795	0.749-0.841	0.776	0.676-0.877
	＞2000	0.759	0.660-0.857	0.934	0.862-1.000
HBeAg	negative	0.773	0.724-0.822	0.772	0.670-0.873
	positive	0.808	0.715-0.901	0.95	0.874-1.000
HBsAg(IU/ml)	≤1000	0.727	0.673-0.781	0.735	0.626-0.844
	＞1000	0.626	0.498-0.753	0.407	0.286-0.528
